# Supplementary material for: Miniature Transposable Sequences Are Frequently Mobilized in the Bacterial Plant Pathogen Pseudomonas syringae pv. phaseolicola
Source: PLoS One. 2011 Oct 10;6(10):e25773. doi: 10.1371/journal.pone.0025773 (PMC3189936; doi:10.1371/journal.pone.0025773)
Supplement: Annotation File S2 — Annotation of insertion sequences, and fragments thereof larger than 200 nt, and MITEs in plasmid p1448A-A of P. syringae pv. phaseolicola 1448A (accession no. CP000059). The file is in the format of a feature table (tab file) to be read as an entry with the Artemis browser. (TAB) [file pone.0025773.s006.tab]

FT repeat_region complement(join(1661..1720,1850..2498,2499..2726))
FT /rpt_family="IS91"
FT /db_xref="ISFinder:IS801"
FT /mobile_element="insertion sequence:IS801"
FT /color=10
FT /note="IS801.T7"
FT /primary_name="IS801"
FT repeat_region 10859..12118
FT /note="ISPsy3.T1"
FT /rpt_family="IS91"
FT /db_xref="ISFinder:ISPsy3"
FT /mobile_element="insertion sequence:ISPsy3"
FT /color=10
FT /primary_name="ISPsy3"
FT repeat_region complement(12173..12825)
FT /note="ISPsy17.T11"
FT /rpt_family="IS256"
FT /db_xref="ISFinder:ISPsy17"
FT /mobile_element="insertion sequence:ISPsy17"
FT /color=10
FT /primary_name="ISPsy17"
FT /synonym="ISPsy18"
FT repeat_region complement(join(12826..13897,14128..14570))
FT /note="ISPsy3.T2"
FT /rpt_family="IS91"
FT /db_xref="ISFinder:ISPsy3"
FT /mobile_element="insertion sequence:ISPsy3"
FT /color=10
FT /primary_name="ISPsy3"
FT repeat_region 13899..14127
FT /rpt_family="IS91"
FT /db_xref="ISFinder:IS801"
FT /mobile_element="insertion sequence:IS801"
FT /color=10
FT /note="IS801.T8"
FT /primary_name="IS801"
FT repeat_region complement(16481..16580)
FT /rpt_family="ISNCY"
FT /mobile_element="miniature transposable element:MITEPsy1"
FT /note="MITEPsy1.6"
FT repeat_region 19415..19627
FT /locus_tag="PSPPH_A0024"
FT /note="PSPPHA0024; transposase, degenerate; this region
FT contains one or more premature stops and/or frameshifts
FT which are not the result of sequencing error"
FT repeat_region 25062..25895
FT /note="ISPsy16.T2"
FT /rpt_family="IS110"
FT /db_xref="ISFinder:ISPsy16"
FT /mobile_element="insertion sequence:ISPsy16"
FT /color=10
FT /primary_name="ISPsy16"
FT repeat_region complement(31192..32541)
FT /rpt_family="IS91"
FT /db_xref="ISFinder:IS801"
FT /mobile_element="insertion sequence:IS801"
FT /color=10
FT /note="IS801.T9"
FT /primary_name="IS801"
FT repeat_region complement(33719..33945)
FT /note="MITEPsy2.2"
FT /rpt_family="ISNCY"
FT /mobile_element="Miniature inverted-repeats transposable
FT element:MITEPsy2"
FT repeat_region complement(37605..39116)
FT /rpt_family="IS91"
FT /db_xref="ISFinder:IS801"
FT /mobile_element="insertion sequence:IS801"
FT /color=10
FT /note="IS801.T10"
FT /note="Complete element but with a premature stop codon in
FT the transposase gene"
FT /primary_name="IS801"
FT repeat_region 41874..42405
FT /note="ISPsy4.T4"
FT /rpt_family="IS21"
FT /db_xref="ISFinder:ISPsy4"
FT /mobile_element="insertion sequence:ISPsy4"
FT /primary_name="ISPsy4"
FT /color=10
FT /synonym="ISPsy23"
FT repeat_region complement(43619..45130)
FT /rpt_family="IS91"
FT /db_xref="ISFinder:IS801"
FT /mobile_element="insertion sequence:IS801"
FT /color=10
FT /note="IS801.T11"
FT /note="Complete element but with a premature stop codon in
FT the transposase gene"
FT /primary_name="IS801"
FT repeat_region complement(48334..48587)
FT /note="IS51.T1"
FT /rpt_family="IS3"
FT /mobile_element="insertion sequence:IS51"
FT /db_xref="ISFinder:IS51"
FT /primary_name="IS51"
FT /synonym="ISPsy21"
FT /color=10
FT repeat_region complement(48624..48896)
FT /note="ISPsy2.T7"
FT /rpt_family="IS5"
FT /db_xref="ISFinder:ISPsy2"
FT /mobile_element="insertion sequence:ISPsy2"
FT /color=10
FT /primary_name="ISPsy2"
FT repeat_region 49273..50503
FT /note="ISPsy26.1"
FT /rpt_family="IS3"
FT /mobile_element="insertion sequence:ISPsy26"
FT /db_xref="ISFinder:ISPsy26"
FT /primary_name="ISPsy26"
FT /synonym="ISPsy29"
FT gene 49335..49613
FT /locus_tag="PSPPH_A0060"
FT /note="PSPPHA0060"
FT CDS 49335..49613
FT /locus_tag="PSPPH_A0060"
FT /note="identified by match to protein family HMM PF01527;
FT match to protein family HMM TIGR01199"
FT /codon_start=1
FT /transl_table=11
FT /product="ISPsy26, transposase orfA"
FT /protein_id="AAZ37982.1"
FT /db_xref="GI:71558772"
FT /translation="MSNPRYPEEFKIQAVNQVTEKKLPVADVAARLGVSTHSLYAWIK
FT RYSKPQAERQQDDDQHAELRRLRAELKRVTEERDILKKAAAYFAKECG"
FT gene 49604..50485
FT /locus_tag="PSPPH_A0061"
FT /note="PSPPHA0061"
FT CDS 49604..50485
FT /locus_tag="PSPPH_A0061"
FT /note="identified by similarity to GB:CAC86794.1; match to
FT protein family HMM PF00665"
FT /codon_start=1
FT /transl_table=11
FT /product="ISPsy26, transposase orfB"
FT /protein_id="AAZ38027.1"
FT /db_xref="GI:71558817"
FT /translation="MRLKYAFIKQRAGDYSIRRFCLTLKVHPSGYYAWLSEPQSARAK
FT DDQRLLGLIKHSWLKSGGVYGYRKIHDDLREVGEDCGRHRVARLMRLEGLRSQTGYRR
FT RPGKYGGKPAVASPNLLKREFDVVEPNKVWVTDITYIRTYEGWLYLAVVLDLFSRQVV
FT GWSMKSQMTSDLAIDALLMAVWRRKPKQEVMVHSDQGSQYSSSDWRSFLKANNLVASM
FT SRRGNCHDNAVAESFFQLLKRERIKRKIYTSRQDARSDVFDYIEMFYNPKRRHGFNNQ
FT LSPVEFEKRYAMSLQGV"
FT repeat_region 57316..58493
FT /note="ISPsy19.29"
FT /rpt_family="IS5"
FT /db_xref="ISFinder:ISPsy19"
FT /mobile_element="insertion sequence:ISPsy19"
FT /primary_name="ISPsy19"
FT gene 57374..58477
FT /locus_tag="PSPPH_A0068"
FT /note="PSPPHA0068"
FT CDS 57374..58477
FT /locus_tag="PSPPH_A0068"
FT /note="identified by match to protein family HMM PF01609"
FT /codon_start=1
FT /transl_table=11
FT /product="ISPsy19, transposase"
FT /protein_id="AAZ37945.1"
FT /db_xref="GI:71558735"
FT /translation="MPKTGRPRSIAAEHYPVLVKLAHAQPYSSQAELALVFFAEIGIT
FT AHPDTFAKALKMAGITRVKQRAKGSFQSPEPNKAYGYNETHRRQLPEQLYPSCLTDTE
FT WALVADLFESQGGRGVPPLHSRRTLLEACCYVVRTGCSWRMLPRDFPHWDNVYKTFRR
FT WSAQGKFEQMHDRLRAQWREREERADSPSAAILDSQSTRSSPQGGDSGYDAGKKVKGR
FT KRSLIVDTLGLLLAVSISAASVQDRDAADDAVAYSKEKYPSLSTLFVDSAYAGKWAQR
FT THQLHAIDVQVIRGPNNRRTGQWHSEQGDLFSVEPVQTGFVVMPKRWVVERTHAWNER
FT ARRLIMHHDRLFAVSEAWVWLAEARILARRLTT"
FT repeat_region complement(65098..66609)
FT /rpt_family="IS91"
FT /db_xref="ISFinder:IS801"
FT /mobile_element="insertion sequence:IS801"
FT /color=10
FT /note="IS801.T12"
FT /note="Complete element but with a premature stop codon in
FT the transposase gene"
FT /primary_name="IS801"
FT repeat_region complement(68955..70132)
FT /note="ISPsy19.30"
FT /rpt_family="IS5"
FT /db_xref="ISFinder:ISPsy19"
FT /mobile_element="insertion sequence:ISPsy19"
FT /primary_name="ISPsy19"
FT gene complement(68971..70074)
FT /locus_tag="PSPPH_A0081"
FT /note="PSPPHA0081"
FT CDS complement(68971..70074)
FT /locus_tag="PSPPH_A0081"
FT /note="identified by match to protein family HMM PF01609"
FT /codon_start=1
FT /transl_table=11
FT /product="ISPsy19, transposase"
FT /protein_id="AAZ38004.1"
FT /db_xref="GI:71558794"
FT /translation="MPKTGRPRSIAAEHYPVLVKLAHAQPYSSQAELALVFFAEIGIT
FT AHPDTFAKALKMAGITRVKQRAKGSFQSPEPNKAYGYNETHRRQLPEQLYPSCLTDTE
FT WALVADLFESQGGRGVPPLHSRRTLLEACCYVVRTGCSWRMLPRDFPHWDNVYKTFRR
FT WSAQGKFEQMHDRLRAQWREREERADSPSAAILDSQSTRSSPQGGDSGYDAGKKVKGR
FT KRSLIVDTLGLLLAVSISAASVQDRDAADDAVAYSKEKYPSLSTLFVDSAYAGKWAQR
FT THQLHAIDVQVIRGPNNRRTGQWHSEQGDLFSVEPVQTGFVVMPKRWVVERTHAWNER
FT ARRLIMHHDRLFAVSEAWVWLAEARILARRLTT"
FT repeat_region 70174..70674
FT /note="ISPsy17.T12"
FT /rpt_family="IS256"
FT /db_xref="ISFinder:ISPsy17"
FT /mobile_element="insertion sequence:ISPsy17"
FT /color=10
FT /primary_name="ISPsy17"
FT /synonym="ISPsy18"
FT repeat_region 70673..71544
FT /note="ISPsy3.T3"
FT /rpt_family="IS91"
FT /db_xref="ISFinder:ISPsy3"
FT /mobile_element="insertion sequence:ISPsy3"
FT /color=10
FT /primary_name="ISPsy3"
FT repeat_region 71545..73056
FT /note="IS801.4"
FT /rpt_family="IS91"
FT /db_xref="ISFinder:IS801"
FT /mobile_element="insertion sequence:IS801"
FT /primary_name="IS801"
FT gene 71644..72876
FT /locus_tag="PSPPH_A0083"
FT /note="PSPPHA0083"
FT CDS 71644..72876
FT /note="identified by similarity to SP:P24607; match to
FT protein family HMM PF04986"
FT /codon_start=1
FT /transl_table=11
FT /product="IS801, transposase"
FT /protein_id="AAZ33343.1"
FT /db_xref="GI:71554132"
FT /translation="MKPAYPPLLLQMSPAYTPRPLKNLFTANQCWAHLLEEGGLRDIEVESVTKMLACGTSILG
FT VKHYTCGNHSCPHVKYLCNTCHCRACPSCGKKATDQWITVQNNRLPDCPWQHLVFTLPDT
FT LWPLFFYNRWLLDALFRLAADNLIYAAKRRGLRVGIFGALHTYGRRLNWHPHVHLSVTAG
FT GLDEQGVWKNLSFHKEALRRRWMWLVRDYLLGQPLSQLTMPPPLAHILCESDWRRLILTA
FT GGQHWHIHLSKKTKNDRKTVNYLGRYLKKPPISGSRLAHYTNGATLSFTYLDHRTQTYQQ
FT ETLSQADMLFRVVQHIPEKHFRMIRYFGFLANRVCGQYLPKVYEALKMATPGPVPKLYFA
FT PMAKAFLNVDPFRCVLCGARMVYTAAISGLTVQGLNLNAQAIAQMRYVKP"
FT repeat_region complement(73056..74167)
FT /note="ISPsy16.T3"
FT /rpt_family="IS110"
FT /db_xref="ISFinder:ISPsy16"
FT /mobile_element="insertion sequence:ISPsy16"
FT /color=10
FT /primary_name="ISPsy16"
FT gene complement(74169..74843)
FT /locus_tag="PSPPH_A0085"
FT /note="PSPPHA0085"
FT /note="Similar to Tn4653 transposase, from Pseudomonas
FT putida"
FT CDS complement(74169..74843)
FT /locus_tag="PSPPH_A0085"
FT /codon_start=1
FT /transl_table=11
FT /product="transposase, truncated"
FT /protein_id="AAZ38013.1"
FT /db_xref="GI:71558803"
FT /translation="MHLLGFRFAPRIRDLGETKLYVPQSVQDYPTLRPMIGGTLNIKH
FT VSAHWDEILRLATSIKQGTVTASLMLRKLGSYPRQNGLAVALRELGRIERTLFILDWL
FT QSVELRRRVHAGLNKGEARNALARAVFFNRLGEIRDRSFEQQRYRASGLNLVTAGIVL
FT WNTVYLERATQGLTDAGKPVNTDLYQYLSPLGWEHINLTGDYVWRQSRKLDDGKFRPL
FT RHVGKP"
FT /note="Similar to Tn4653 transposase, from Pseudomonas
FT putida"
FT repeat_region complement(74169..74843)
FT /locus_tag="PSPPH_A0085"
FT /note="Unnamed transposase"
FT /note="Similar to Tn4653 transposase, from Pseudomonas
FT putida"
FT /color=10
FT repeat_region complement(77135..78446)
FT /note="IS51.3"
FT /rpt_family="IS3"
FT /mobile_element="insertion sequence:IS51"
FT /db_xref="ISFinder:IS51"
FT /primary_name="IS51"
FT /synonym="ISPsy21"
FT gene complement(77174..78076)
FT /locus_tag="PSPPH_A0089"
FT /note="PSPPHA0089"
FT CDS complement(77174..78076)
FT /locus_tag="PSPPH_A0089"
FT /note="identified by similarity to GB:CAD42759.1; match to
FT protein family HMM PF00665"
FT /codon_start=1
FT /transl_table=11
FT /product="ISPsy21, transposase orfB"
FT /protein_id="AAZ38046.1"
FT /db_xref="GI:71558836"
FT /translation="MKTFIDENRQSYGVEPICKVLPIAPSTYYRYAAQQADPSQQSAR
FT AQRDQELGEHIQRVWDKHFHVYGMRKVWRQLLREGQQVARCTVQRLMGELGLQGVVRG
FT KPVKTTVSDQARPCPQDHVNRQFVAECPNALWVSDFTYVSTWQGFVYVAFIVDVFARF
FT IVGWKVSSSARTDFALDALEQALYARRPVKQGGLIHHSDRGVQYVSIRYTERLVEAGI
FT EPSVGSVGDSYDNALAETINGLYKAEVIHRRSWPTRGAVELETLKWVDWFNHRRLLEP
FT IGHIPPVEAEAIYYQQLTESAQVA"
FT gene complement(78073..78396)
FT /locus_tag="PSPPH_A0090"
FT /note="PSPPHA0090"
FT CDS complement(78073..78396)
FT /locus_tag="PSPPH_A0090"
FT /note="identified by match to protein family HMM PF01527"
FT /codon_start=1
FT /transl_table=11
FT /product="ISPsy21, transposase orfA"
FT /protein_id="AAZ38023.1"
FT /db_xref="GI:71558813"
FT /translation="MKKLPKYSPEVRERAIRMVFEHLPEYESQWATISAIAPKIGCTP
FT ETLRLWVRQSERNTGQRDGLSTVERERVKLLERENRQLRQANEILRKASAYFAQAELD
FT RPFKR"
FT repeat_region 84361..85821
FT /note="ISPsy16.3"
FT /rpt_family="IS110"
FT /db_xref="ISFinder:ISPsy16"
FT /mobile_element="insertion sequence:ISPsy16"
FT /primary_name="ISPsy16"
FT gene 84470..85504
FT /locus_tag="PSPPH_A0097"
FT /note="PSPPHA0097"
FT CDS 84470..85504
FT /locus_tag="PSPPH_A0097"
FT /note="identified by match to protein family HMM PF01548;
FT match to protein family HMM PF02371"
FT /codon_start=1
FT /transl_table=11
FT /product="ISPsy16, transposase"
FT /protein_id="AAZ37985.1"
FT /db_xref="GI:71558775"
FT /translation="MPIITVGIDLAKAVFAVHGIDEAGKATLVKPKVARDQLVPLIAQ
FT LPPCLIGMEACSGAHHWARVFAEHGHTVKLMAPKLVSPYRMSGKRGKNDAADAAAICE
FT AVTRPSMRFVPVKDEHQQATLCLHRTRQGFIEERTSTYNRLRGLLSEFGVVLPQSPER
FT LRKEIGPCLDTLPGWARRCMSELLEHTSHIEDRLVELDRAINQIAREDDRSRRLLQLR
FT GVGSTTASALVASIGDGHDFRNGRQVAAWLGLTPGQYSSGGKQRLGSITKAGDAYLRS
FT LLVLGARSVMANLGDKQDPLSRWIRNLMERRGYWRAAVAIAAKNARMAWAVLHYGDTF
FT KPEQAEPTGA"
FT repeat_region 88056..89233
FT /note="ISPsy19.31"
FT /rpt_family="IS5"
FT /db_xref="ISFinder:ISPsy19"
FT /mobile_element="insertion sequence:ISPsy19"
FT /primary_name="ISPsy19"
FT gene 88114..89217
FT /locus_tag="PSPPH_A0100"
FT /note="PSPPHA0100"
FT CDS 88114..89217
FT /locus_tag="PSPPH_A0100"
FT /note="identified by match to protein family HMM PF01609"
FT /codon_start=1
FT /transl_table=11
FT /product="ISPsy19, transposase"
FT /protein_id="AAZ38049.1"
FT /db_xref="GI:71558839"
FT /translation="MPKTGRPRSIAAEHYPVLVKLAHAQPYSSQAELALVFFAETGIT
FT AHPDTFAKALKMAGITRVKQRAKGSFQSPEPNKAYGYNETHRRQLPEQLYPSCLTDTE
FT WALVADLFESQGGRGVPPLHSRRTLLEACCYVVRTGCSWRMLPRDFPHWDNVYKTFRR
FT WSAQGKFEQMHDRLRAQWREREERADSPSAAILDSQSTRSSPQGGDSGYDAGKKVKGR
FT KRSLIVDTLGLLLAVSISAASVQDRDAADDAVAYSKEKYPSLSTLFVDSAYAGKWAQR
FT THQLHAIDVQVIRGPNNRRTGQWHSEQGDLFSVEPVQTGFVVMPKRWVVERTHAWNER
FT ARRLIMHHDRLFAVSEAWVWLAEARILARRLTT"
FT repeat_region complement(98383..98899)
FT /note="ISPsy17.T13"
FT /rpt_family="IS256"
FT /db_xref="ISFinder:ISPsy17"
FT /mobile_element="insertion sequence:ISPsy17"
FT /color=10
FT /primary_name="ISPsy17"
FT /synonym="ISPsy18"
FT repeat_region 99041..99341
FT /note="ISPsy16.T4"
FT /note="This and the following fragment constitute a
FT chimeric insertion sequence, composed of ISPsy16 and
FT ISPsy1, that mediated the deletion of effector gene
FT avrPphF in the ancestor of races 2, 3, 4, 6 and 8 of this
FT bacterium"
FT /rpt_family="IS110"
FT /db_xref="ISFinder:ISPsy16"
FT /mobile_element="insertion sequence:ISPsy16"
FT /color=10
FT /primary_name="ISPsy16"
FT gene 99150..99995
FT /locus_tag="PSPPH_A0116"
FT /note="PSPPHA0116"
FT CDS 99150..99995
FT /locus_tag="PSPPH_A0116"
FT /note="identified by match to protein family HMM PF00872"
FT /codon_start=1
FT /transl_table=11
FT /product="Chimeric transposase, fusion of the transposase
FT from ISPsy16 (aa. 1-64) and that of ISPsy17 (aa 65-281)"
FT /protein_id="AAZ37960.1"
FT /db_xref="GI:71558750"
FT /translation="MPIITVGIDLAKAVFAVHGINEAGKATLVKPKVARDQLVPLIAQ
FT LPPCLIGMEACSGAHHWARVGVLPDGTRDILGIWIESTEGAKFWMKVFNDLKTRGVED
FT VLIAVTDGLKGIPEALGAVFPATTLQTCIVHLIRNSLDYAAWDKRRALAKALKPIYQA
FT INADVAEQELNAFEAGPWGKQYPTVVAAWRRAWDRVIPFFVFPAGIRKVVYTTNAIES
FT INAQLRKIIKTRGHFPTDEAATKLIWLGLRNITANWGHAAHDWKVAMNQFAILYGDRF
FT TRPSW"
FT repeat_region 99342..100056
FT /note="ISPsy17.T14"
FT /note="This and the previous fragment constitute a
FT chimeric insertion sequence, composed of ISPsy16 and
FT ISPsy17, that mediated the deletion of effector gene
FT avrPphF in the ancestor of races 2, 3, 4, 6 and 8 of this
FT bacterium"
FT /rpt_family="IS256"
FT /db_xref="ISFinder:ISPsy17"
FT /mobile_element="insertion sequence:ISPsy17"
FT /color=10
FT /primary_name="ISPsy17"
FT /synonym="ISPsy18"
FT repeat_region complement(100057..100799)
FT /note="ISPsy2.T8"
FT /rpt_family="IS5"
FT /db_xref="ISFinder:ISPsy2"
FT /mobile_element="insertion sequence:ISPsy2"
FT /color=10
FT /primary_name="ISPsy2"
FT repeat_region complement(100921..101219)
FT /rpt_family="IS91"
FT /db_xref="ISFinder:IS801"
FT /mobile_element="insertion sequence:IS801"
FT /color=10
FT /note="IS801.T13"
FT /primary_name="IS801"
FT repeat_region 101220..101976
FT /rpt_family="IS91"
FT /db_xref="ISFinder:IS801"
FT /mobile_element="insertion sequence:IS801"
FT /color=10
FT /note="IS801.T14"
FT /primary_name="IS801"
FT repeat_region complement(101977..102432)
FT /rpt_family="IS91"
FT /db_xref="ISFinder:IS801"
FT /mobile_element="insertion sequence:IS801"
FT /color=10
FT /note="IS801.T15"
FT /primary_name="IS801"
FT repeat_region complement(103961..104189)
FT /rpt_family="IS91"
FT /db_xref="ISFinder:IS801"
FT /mobile_element="insertion sequence:IS801"
FT /color=10
FT /note="IS801.T16"
FT /primary_name="IS801"
FT repeat_region complement(108862..110322)
FT /note="ISPsy16.4"
FT /rpt_family="IS110"
FT /db_xref="ISFinder:ISPsy16"
FT /mobile_element="insertion sequence:ISPsy16"
FT /primary_name="ISPsy16"
FT gene complement(109179..110213)
FT /locus_tag="PSPPH_A0128"
FT /note="PSPPHA0128"
FT CDS complement(109179..110213)
FT /locus_tag="PSPPH_A0128"
FT /note="identified by match to protein family HMM PF01548;
FT match to protein family HMM PF02371"
FT /codon_start=1
FT /transl_table=11
FT /product="ISPsy16, transposase"
FT /protein_id="AAZ37958.1"
FT /db_xref="GI:71558748"
FT /translation="MPIITVGIDLAKAVFAVHGIDEAGKATLVKPKVARDQLVPLIAQ
FT LPPCLIGMEACSGAHHWARVFAEHGHTVKLMAPKLVSPYRMSGKRGKNDAADAAAICE
FT AVTRPSMRFVPVKDEHQQATLCLHRTRQGFIEERTSTYNRLRGLLSEFGVVLPQSPER
FT LRKEIGPCLDTLPGWARRCMSELLEHTSHIEDRLVELDRAINQIAREDDRSRRLLQLR
FT GVGSTTASALVASIGDGHDFRNGRQVAAWLGLTPGQYSSGGKQRLGSITKAGDAYLRS
FT LLVLGARSVMANLGDKQDPLSRWIRNLIERRGYWRAAVAIAAKNARMAWAVLHYGDTF
FT KPEQAEPTGA"
FT repeat_region 111873..112468
FT /locus_tag="PSPPH_A0131"
FT /note="unnamed transposase, degenerate; PSPPHA0131; this
FT region contains one or more premature stops and/or
FT frameshifts which are not the result of sequencing error"
FT /note="Similar to Tn4653 transposase, from Pseudomonas
FT putida"
FT /color=10
FT repeat_region 112584..114044
FT /note="ISPsy16.5"
FT /rpt_family="IS110"
FT /db_xref="ISFinder:ISPsy16"
FT /mobile_element="insertion sequence:ISPsy16"
FT /primary_name="ISPsy16"
FT gene 112693..113727
FT /locus_tag="PSPPH_A0132"
FT /note="PSPPHA0132"
FT CDS 112693..113727
FT /locus_tag="PSPPH_A0132"
FT /note="identified by match to protein family HMM PF01548;
FT match to protein family HMM PF02371"
FT /codon_start=1
FT /transl_table=11
FT /product="ISPsy16, transposase"
FT /protein_id="AAZ37984.1"
FT /db_xref="GI:71558774"
FT /translation="MPIITVGIDLAKAVFAVHGIDEAGKATLVKPKVARDQLVPLIAQ
FT LPPCLIGMEACSGAHHWARVFAEHGHTVKLMAPKLVSPYRMSGKRGKNDAADAAAICE
FT AVTRPSMRFVPVKDEHQQATLCLHRTRQGFIEERTSTYNRLRGLLSEFGVVLPQSPER
FT LRKEIGPCLDTLPGWARRCMSELLEHTSHIEDRLVELDRAINQIAREDDRSRRLLQLR
FT GVGSTTASALVASIGDGHDFRNGRQVAAWLGLTPGQYSSGGKQRLGSITKAGDAYLRS
FT LLVLGARSVMANLGDKQDPLSRWIRNLIERRGYWRAAVAIAAKNARMAWAVLHYGDTF
FT KPEQAEPTGA"
FT repeat_region 125042..125950
FT /note="ISPsy24.T5"
FT /rpt_family="IS3"
FT /db_xref="ISFinder:ISPsy24"
FT /mobile_element="insertion sequence:ISPsy24"
FT /color=10
FT /primary_name="ISPsy24"
FT repeat_region 127103..127587
FT /note="ISPsy26.T1"
FT /rpt_family="IS3"
FT /mobile_element="insertion sequence:ISPsy26"
FT /db_xref="ISFinder:ISPsy26"
FT /color=10
FT /primary_name="ISPsy26"
FT /synonym="ISPsy29"
