# Supplementary material for: Miniature Transposable Sequences Are Frequently Mobilized in the Bacterial Plant Pathogen Pseudomonas syringae pv. phaseolicola
Source: PLoS One. 2011 Oct 10;6(10):e25773. doi: 10.1371/journal.pone.0025773 (PMC3189936; doi:10.1371/journal.pone.0025773)
Supplement: Annotation File S3 — Annotation of insertion sequences, and fragments thereof larger than 200 nt, in plasmid p1448A-B of P. syringae pv. phaseolicola 1448A (accession no. CP000060). The file is in the format of a feature table (tab file) to be read as an entry with the Artemis browser. (TAB) [file pone.0025773.s007.tab]

FT repeat_region 11153..12526
FT /note="ISPsy17.48"
FT /rpt_family="IS256"
FT /db_xref="ISFinder:ISPsy17"
FT /mobile_element="insertion sequence:ISPsy17"
FT /primary_name="ISPsy17"
FT /synonym="ISPsy18"
FT gene 11206..12465
FT /locus_tag="PSPPH_B0014"
FT /note="PSPPHB0014"
FT CDS 11206..12465
FT /locus_tag="PSPPH_B0014"
FT /note="identified by match to protein family HMM PF00872"
FT /codon_start=1
FT /transl_table=11
FT /product="ISPsy17, transposase"
FT /protein_id="AAZ38115.1"
FT /db_xref="GI:71558906"
FT /translation="MPTKKKSANATARELPSIPQELIEQFVKGPMSAEAIQDASMAFK
FT KALIERALGAELGHHLGYPQGAERPKESTNQRNGKSSKTVLTDDGPLRLDIPRDRDGS
FT FAPILIPKHERRFTGFDDKIIAMYARGMTVREIRAFLSEQYGTDVSHDFISSVTDAVM
FT EEVGAWQQRPLEPMYPVIFFDALRVKIRDEGLVCNKAIYLALGVLPDGTRDILGIWIE
FT STEGAKFWMKVFNDLKTRGVEDVLIAVTDGLKGIPEALGAVFPATTLQTCIVHLIRNS
FT LDYAAWDKRRALAKALKPIYQAINADVAEQELNAFEAGPWGKQYPTVVAAWRRAWDRV
FT IPFFVFPAGIRKVVYTTNAIESINAQLRKIIKTRGHFPTDEAATKLIWLGLRNITANW
FT GHAAHDWKVAMNQFAILYGDRFTRPSW"
